# Supplementary material for: Comparative genome analysis of the SPL gene family reveals novel evolutionary features in maize
Source: Genet Mol Biol. 2019 Jul 1;42(2):380–94. doi: 10.1590/1678-4685-GMB-2017-0144 (PMC6726161; doi:10.1590/1678-4685-GMB-2017-0144)
Supplement: Supplementary file 1 [file 1415-4757-GMB-1678-4685-GMB-2017-0144-suppl4.xlsx]

## Sheet: Plan1
Genetics and Molecular Biology
Supplementary Material to
"Comparative genome analysis of the SPL gene family reveals novel evolutionary features in maize"

## Sheet: Sheet1
Table S1. List of gene-specific primers used in the present study
ID	Gene name	Primer 5´-->3´
1	ZmSPL5F	GATACGGCCCGCTTGCT
2	ZmSPL5R	AACCCTCGGGTACGAGAAGTC
3	ZmSPL6F	ACCCGGTGGCTAGCTCTTG
4	ZmSPL6R	ATGCTGATAGGGAGGAGAGAAATAAA
5	ZmSPL7F	ACCAGAGCTCCAGCTCCACA
6	ZmSPL7R	GACTTGCTCTTGCGGTCCAT
7	ZmSPL9F	GCAACTGTGCTCTCTCTCTTCTGT
8	ZmSPL9R	GAGGGACTGCGCGGTAGTAG
9	ZmSPL10F	GCCGGAAGCGTCTGGAT
10	ZmSPL10R	TGGAAAGAAACCCCCTAGATTTG
11	ZmSPL12F	CGCCCTGATGCGAATTAAAC
12	ZmSPL12R	ATACGGATAAAGAAAGCTACGAAGTGT
13	ZmSPL13F	TTCCACAACCTGGCCGAAT
14	ZmSPL13R	CGTCTCCGGCGTTCGTT
15	ZmSPL20F	CTCATCCAAGAGCTCCGTATCC
16	ZmSPL20R	GCGAAGTTGAGCTCCATGCT
17	ZmSPL21F	GAGCAGCGGATCTTCAGCAT
18	ZmSPL21R	ATGCAAGATGTTTGATGTACAGAATCA
19	ZmSPL23F	AGGCGTCTGTCTGATCACAATG
20	ZmSPL23R	GCCGCCTATCATCAAACAATG
21	ZmSPL25F	CAGAAGCTTCCTGCTCGACTTC
22	ZmSPL25R	CCACCGTGCTGGATTCCT
23	ZmSPL26F	TGCAGTGTTGCGTAGTATATGGTTCT
24	ZmSPL26R	TGTGGACTGCCATCAGATTAAAGT
25	ZmSPL29F	ACCACATCCATCGCAAAGC
26	ZmSPL29R	GCAGGGTAGTACTGGTCTTGGAA
27	ZmActinF	GGGATTGCCGATCGTATGAG
28	ZmActinR	GAGCCACCGATCCAGACACT
