# Supplementary material for: Comparative genome analysis of the SPL gene family reveals novel evolutionary features in maize
Source: Genet Mol Biol. 2019 Jul 1;42(2):380–94. doi: 10.1590/1678-4685-GMB-2017-0144 (PMC6726161; doi:10.1590/1678-4685-GMB-2017-0144)
Supplement: Supplementary file 3 [file 1415-4757-GMB-1678-4685-GMB-2017-0144-suppl6.xlsx]

## Sheet: Plan1
Genetics and Molecular Biology
Supplementary Material to
"Comparative genome analysis of the SPL gene family reveals novel evolutionary features in maize"

## Sheet: Sheet1
Table S3 - Detailed information of the 18 sorghum SPLs
Name	Ensembl transcript ID	Chr.	Start position	Length (aa)
SbSPL1	Sb01g002530.1	1	2045981	969
SbSPL2	Sb02g028420.1	2	63596720	388
SbSPL3	Sb02g029300.1	2	64428707	464
SbSPL4	Sb02g034180.1	2	68669877	247
SbSPL5	Sb03g011920.1	3	13662259	800
SbSPL6	Sb03g044160.1	3	71458293	403
SbSPL7	Sb04g003175.1	4	2977779	481
SbSPL8	Sb04g004940.1	4	4754287	337
SbSPL9	Sb04g005180.1	4	5039031	445
SbSPL10	Sb05g017510.1	5	43088257	325
SbSPL11	Sb06g024630.1	6	53706223	418
SbSPL12	Sb06g031290.1	6	59700952	400
SbSPL13	Sb07g026220.1	7	61420520	435
SbSPL14	Sb07g027420.1	7	62468266	1095
SbSPL15	Sb07g027740.1	7	62690521	409
SbSPL16	Sb09g020110.1	9	49199333	864
SbSPL17	Sb10g026200.1	10	55599173	444
SbSPL18	Sb10g029190.1	10	59020738	440
