# Supplementary material for: Comparative genome analysis of the SPL gene family reveals novel evolutionary features in maize
Source: Genet Mol Biol. 2019 Jul 1;42(2):380–94. doi: 10.1590/1678-4685-GMB-2017-0144 (PMC6726161; doi:10.1590/1678-4685-GMB-2017-0144)
Supplement: Supplementary file 4 [file 1415-4757-GMB-1678-4685-GMB-2017-0144-suppl7.xlsx]

## Sheet: Plan1
Genetics and Molecular Biology
Supplementary Material to
"Comparative genome analysis of the SPL gene family reveals novel evolutionary features in maize"

## Sheet: Sheet1
Table S4. Information about orthologous genes among maize, rice and sorghum
Numble	Gene Name	Sequence ID	Chr.	Starting positions	Ending positions	Color
segdup00001	ZmSPL2	GRMZM2G169270_P01	zm1	189583713	189589557	color=black
segdup00001	OsSPL15	LOC_Os08g40260.1	0s8	25481919	25487545	color=black
segdup00002	ZmSPL2	GRMZM2G169270_P01	zm1	189583713	189589557	color=black
segdup00002	SbSPL14	Sb07g027420.1	sb7	62468266	62473869	color=black
segdup00003	ZmSPL3	GRMZM2G156756_P01	zm1	295421788	295428738	color=black
segdup00003	OsSPL6	LOC_Os03g61760.1	0s3	35008001	35015730	color=black
segdup00004	ZmSPL3	GRMZM2G156756_P01	zm1	295421788	295428738	color=black
segdup00004	SbSPL1	Sb01g002530.1	sb1	2045981	2052205	color=black
segdup00005	ZmSPL4	GRMZM2G036297_P01	zm2	4259524	4263201	color=black
segdup00005	OsSPL8	LOC_Os04g56170.1	0s4	33488512	33492876	color=black
segdup00006	ZmSPL4	GRMZM2G036297_P01	zm2	4259524	4263201	color=black
segdup00006	SbSPL12	Sb06g031290.1	sb6	59700952	59704236	color=black
segdup00007	ZmSPL5	GRMZM2G126018_P01	zm2	189838793	189842695	color=black
segdup00007	OsSPL14	LOC_Os08g39890.1	0s8	25274449	25278696	color=black
segdup00008	ZmSPL5	GRMZM2G126018_P01	zm2	189838793	189842695	color=black
segdup00008	OsSPL17	LOC_Os09g31438.1	0s9	18918260	18921656	color=black
segdup00009	ZmSPL5	GRMZM2G126018_P01	zm2	189838793	189842695	color=black
segdup00009	SbSPL2	Sb02g028420.1	sb2	63596720	63599666	color=black
segdup00010	ZmSPL5	GRMZM2G126018_P01	zm2	189838793	189842695	color=black
segdup00010	SbSPL15	Sb07g027740.1	sb7	62690521	62694393	color=black
segdup00011	ZmSPL6	GRMZM2G061734_P01	zm2	192157754	192162802	color=black
segdup00011	OsSPL16	LOC_Os08g41940.1	os8	26501167	26506218	color=black
segdup00012	ZmSPL6	GRMZM2G061734_P01	zm2	192157754	192162802	color=black
segdup00012	OsSPL18	LOC_Os09g32944.1	os9	19643463	19648233	color=black
segdup00013	ZmSPL6	GRMZM2G061734_P01	zm2	192157754	192162802	color=black
segdup00013	SbSPL3	Sb02g029300.1	sb2	64428707	64433065	color=black
segdup00014	ZmSPL6	GRMZM2G061734_P01	zm2	192157754	192162802	color=black
segdup00014	SbSPL13	Sb07g026220.1	sb7	61420520	61426227	color=black
segdup00015	ZmSPL7	GRMZM2G113779_P01	zm2	201971116	201972947	color=black
segdup00015	OsSPL13	LOC_Os07g32170.1	os7	19099675	19103294	color=black
segdup00016	ZmSPL7	GRMZM2G113779_P01	zm2	201971116	201972947	color=black
segdup00016	SbSPL4	Sb02g034180.1	sb2	68669877	68673679	color=black
segdup00017	ZmSPL8	GRMZM2G133646_P01	zm3	50943504	50950774	color=black
segdup00017	OsSPL1	LOC_Os01g18850.1	os1	10650139	10656779	color=black
segdup00018	ZmSPL8	GRMZM2G133646_P01	zm3	50943504	50950774	color=black
segdup00018	SbSPL5	Sb03g011920.1	sb3	13662259	13668114	color=black
segdup00019	ZmSPL9	GRMZM5G878561_P01	zm3	159377754	159382446	color=black
segdup00019	OsSPL2	LOC_Os01g69830.1	os1	40331733	40335718	color=black
segdup00020	ZmSPL9	GRMZM5G878561_P01	zm3	159377754	159382446	color=black
segdup00020	SbSPL6	Sb03g044160.1	sb3	71458293	71462203	color=black
segdup00021	ZmSPL10	GRMZM2G106798_P01	zm4	17489205	17501119	color=black
segdup00021	OsSPL19	LOC_Os11g30370.1	os11	17631609	17641511	color=black
segdup00022	ZmSPL10	GRMZM2G106798_P01	zm4	17489205	17501119	color=black
segdup00022	SbSPL10	Sb05g017510.1	sb5	43088257	43096419	color=black
segdup00023	ZmSPL11	GRMZM2G101511_P01	zm4	44508235	44512898	color=black
segdup00023	OsSPL16	LOC_Os08g41940.1	os8	26501167	26506218	color=black
segdup00024	ZmSPL11	GRMZM2G101511_P01	zm4	44508235	44512898	color=black
segdup00024	OsSPL18	LOC_Os09g32944.1	os9	19643463	19648233	color=black
segdup00025	ZmSPL11	GRMZM2G101511_P01	zm4	44508235	44512898	color=black
segdup00025	SbSPL3	Sb02g029300.1	sb2	64428707	64433065	color=black
segdup00026	ZmSPL11	GRMZM2G101511_P01	zm4	44508235	44512898	color=black
segdup00026	SbSPL13	Sb07g026220.1	sb7	61420520	61426227	color=black
segdup00027	ZmSPL13	GRMZM2G460544_P01	zm4	199278823	199283117	color=black
segdup00027	OsSPL14	LOC_Os08g39890.1	os8	25274449	25278696	color=black
segdup00028	ZmSPL13	GRMZM2G460544_P01	zm4	199278823	199283117	color=black
segdup00028	OsSPL17	LOC_Os09g31438.1	os9	18918260	18921656	color=black
segdup00029	ZmSPL13	GRMZM2G460544_P01	zm4	199278823	199283117	color=black
segdup00029	SbSPL2	Sb02g028420.1	sb2	63596720	63599666	color=black
segdup00030	ZmSPL13	GRMZM2G460544_P01	zm4	199278823	199283117	color=black
segdup00030	SbSPL15	Sb07g027740.1	sb7	62690521	62694393	color=black
segdup00031	ZmSPL14	GRMZM2G098557_P01	zm4	199954431	199959747	color=black
segdup00031	OsSPL15	LOC_Os08g40260.1	os8	25481919	25487545	color=black
segdup00032	ZmSPL14	GRMZM2G098557_P01	zm4	199954431	199959747	color=black
segdup00032	SbSPL14	Sb07g027420.1	sb7	62468266	62473869	color=black
segdup00033	ZmSPL15	GRMZM2G168229_P01	zm4	235298614	235302250	color=black
segdup00033	OsSPL5	LOC_Os02g08070.1	os2	4247472	4251025	color=black
segdup00034	ZmSPL15	GRMZM2G168229_P01	zm4	235298614	235302250	color=black
segdup00034	OsSPL10	LOC_Os06g44860.1	os6	27114986	27117417	color=black
segdup00035	ZmSPL15	GRMZM2G168229_P01	zm4	235298614	235302250	color=black
segdup00035	SbSPL17	Sb10g026200.1	sb10	55599173	55601930	color=black
segdup00036	ZmSPL15	GRMZM2G168229_P01	zm4	235298614	235302250	color=black
segdup00036	SbSPL9	Sb04g005180.1	sb4	5039031	5042361	color=black
segdup00037	ZmSPL16	GRMZM2G163813_P01	zm4	235598300	235602532	color=black
segdup00037	OsSPL4	LOC_Os02g07780.1	os2	4073883	4077949	color=black
segdup00038	ZmSPL16	GRMZM2G163813_P01	zm4	235598300	235602532	color=black
segdup00038	OsSPL11	LOC_Os06g45310.1	os6	27387537	27391266	color=black
segdup00039	ZmSPL16	GRMZM2G163813_P01	zm4	235598300	235602532	color=black
segdup00039	SbSPL8	Sb04g004940.1	sb4	4754287	4757606	color=black
segdup00040	ZmSPL17	GRMZM2G065451_P01	zm4	237774981	237777994	color=black
segdup00040	OsSPL3	LOC_Os02g04680.1	os2	2105726	2110544	color=black
segdup00041	ZmSPL17	GRMZM2G065451_P01	zm4	237774981	237777994	color=black
segdup00041	OsSPL12	LOC_Os06g49010.1	os6	29703530	29708687	color=black
segdup00042	ZmSPL17	GRMZM2G065451_P01	zm4	237774981	237777994	color=black
segdup00042	SbSPL7	Sb04g003175.1	sb4	2977779	2981450	color=black
segdup00043	ZmSPL18	GRMZM2G138421_P01	zm5	1845813	1852802	color=black
segdup00043	OsSPL6	LOC_Os03g61760.1	os3	35008001	35015730	color=black
segdup00044	ZmSPL18	GRMZM2G138421_P01	zm5	1845813	1852802	color=black
segdup00044	SbSPL1	Sb01g002530.1	sb1	2045981	2052205	color=black
segdup00045	ZmSPL19	GRMZM2G414805_P01	zm5	58055908	58060567	color=black
segdup00045	OsSPL12	LOC_Os06g49010.1	os6	29703530	29708687	color=black
segdup00046	ZmSPL19	GRMZM2G414805_P03	zm5	58055908	58060567	color=black
segdup00046	SbSPL18	Sb10g029190.1	sb10	59020738	59024457	color=black
segdup00047	ZmSPL19	GRMZM2G414805_P03	zm5	58055908	58060567	color=black
segdup00047	SbSPL7	Sb04g003175.1	sb4	2977779	2981450	color=black
segdup00048	ZmSPL20	GRMZM2G097275_P01	zm5	77940666	77945714	color=black
segdup00048	OsSPL3	LOC_Os02g04680.1	os2	2105726	2110544	color=black
segdup00049	ZmSPL20	GRMZM2G097275_P01	zm5	77940666	77945714	color=black
segdup00049	OsSPL12	LOC_Os06g49010.1	os6	29703530	29708687	color=black
segdup00050	ZmSPL20	GRMZM2G097275_P01	zm5	77940666	77945714	color=black
segdup00050	SbSPL18	Sb10g029190.1	sb10	59020738	59024457	color=black
segdup00051	ZmSPL20	GRMZM2G097275_P01	zm5	77940666	77945714	color=black
segdup00051	SbSPL7	Sb04g003175.1	sb4	2977779	2981450	color=black
segdup00052	ZmSPL21	GRMZM2G126827_P01	zm5	86783062	86786647	color=black
segdup00052	OsSPL4	LOC_Os02g07780.1	0s2	4073883	4077949	color=black
segdup00053	ZmSPL21	GRMZM2G126827_P01	zm5	86783062	86786647	color=black
segdup00053	OsSPL11	LOC_Os06g45310.1	os6	27387537	27391266	color=black
segdup00054	ZmSPL21	GRMZM2G126827_P01	zm5	86783062	86786647	color=black
segdup00054	SbSPL8	Sb04g004940.1	sb4	4754287	4757606	color=black
segdup00055	ZmSPL22	GRMZM2G111136_P01	zm5	88791487	88794405	color=black
segdup00055	OsSPL5	LOC_Os02g08070.1	os2	4247472	4251025	color=black
segdup00056	ZmSPL22	GRMZM2G111136_P01	zm5	88791487	88794405	color=black
segdup00056	OsSPL10	LOC_Os06g44860.1	os6	27114986	27117417	color=black
segdup00057	ZmSPL22	GRMZM2G111136_P01	zm5	88791487	88794405	color=black
segdup00057	SbSPL17	Sb10g026200.1	sb10	55599173	55601930	color=black
segdup00058	ZmSPL22	GRMZM2G111136_P01	zm5	88791487	88794405	color=black
segdup00058	SbSPL9	Sb04g005180.1	sb4	5039031	5042361	color=black
segdup00059	ZmSPL24	GRMZM2G101499_P01	zm6	95069222	95072530	color=black
segdup00059	OsSPL5	LOC_Os02g08070.1	os2	4247472	4251025	color=black
segdup00060	ZmSPL24	GRMZM2G101499_P01	zm6	95069222	95072530	color=black
segdup00060	OsSPL10	LOC_Os06g44860.1	os6	27114986	27117417	color=black
segdup00061	ZmSPL24	GRMZM2G101499_P01	zm6	95069222	95072530	color=black
segdup00061	SbSPL17	Sb10g026200.1	sb10	55599173	55601930	color=black
segdup00062	ZmSPL24	GRMZM2G101499_P01	zm6	95069222	95072530	color=black
segdup00062	SbSPL9	Sb04g005180.1	sb4	5039031	5042361	color=black
segdup00063	ZmSPL25	GRMZM2G307588_P01	zm7	133170018	133173665	color=black
segdup00063	OsSPL14	LOC_Os08g39890.1	os8	25274449	25278696	color=black
segdup00064	ZmSPL25	GRMZM2G307588_P01	zm7	133170018	133173665	color=black
segdup00064	OsSPL17	LOC_Os09g31438.1	os9	18918260	18921656	color=black
segdup00065	ZmSPL25	GRMZM2G307588_P01	zm7	133170018	133173665	color=black
segdup00065	SbSPL2	Sb02g028420.1	sb2	63596720	63599666	color=black
segdup00066	ZmSPL25	GRMZM2G307588_P01	zm7	133170018	133173665	color=black
segdup00066	SbSPL15	Sb07g027740.1	sb7	62690521	62694393	color=black
segdup00067	ZmSPL27	GRMZM2G081127_P01	zm8	167839	174330	color=black
segdup00067	OsSPL1	LOC_Os01g18850.1	os1	10650139	10656779	color=black
segdup00068	ZmSPL27	GRMZM2G081127_P01	zm8	167839	174330	color=black
segdup00068	SbSPL5	Sb03g011920.1	sb3	13662259	13668114	color=black
segdup00069	ZmSPL29	GRMZM2G371033_P01	zm8	161522745	161525837	color=black
segdup00069	OsSPL2	LOC_Os01g69830.1	os1	40331733	40335718	color=black
segdup00070	ZmSPL29	GRMZM2G371033_P01	zm8	161522745	161525837	color=black
segdup00070	SbSPL6	Sb03g044160.1	sb3	71458293	71462203	color=black
segdup00071	ZmSPL30	GRMZM2G148467_P01	zm10	139078940	139081895	color=black
segdup00071	OsSPL7	LOC_Os04g46580.1	os4	27614776	27618002	color=black
segdup00072	ZmSPL30	GRMZM2G148467_P01	zm10	139078940	139081895	color=black
segdup00072	SbSPL11	Sb06g024630.1	sb6	53706223	53709748	color=black
segdup00073	ZmSPL31	GRMZM2G058588_P01	zm10	146291533	146295099	color=black
segdup00073	OsSPL8	LOC_Os04g56170.1	os4	33488512	33492876	color=black
segdup00074	ZmSPL31	GRMZM2G058588_P01	zm10	146291533	146295099	color=black
segdup00074	SbSPL12	Sb06g031290.1	sb6	59700952	59704236	color=black
segdup00075	ZmSPL1	GRMZM2G160917_P01	zm1	188181863	188185970	color=black
segdup00075	ZmSPL5	GRMZM2G126018_P01	zm2	189838793	189842695	color=black
segdup00076	ZmSPL1	GRMZM2G160917_P01	zm1	188181863	188185970	color=black
segdup00076	ZmSPL25	GRMZM2G307588_P01	zm7	133170018	133173665	color=black
segdup00077	ZmSPL1	GRMZM2G160917_P01	zm1	188181863	188185970	color=black
segdup00077	ZmSPL13	GRMZM2G460544_P01	zm4	199278823	199283117	color=black
segdup00078	ZmSPL2	GRMZM2G169270_P01	zm1	189583713	189589557	color=black
segdup00078	ZmSPL14	GRMZM2G098557_P01	zm4	199954431	199959747	color=black
segdup00079	ZmSPL3	GRMZM2G156756_P01	zm1	295421788	295428738	color=black
segdup00079	ZmSPL18	GRMZM2G138421_P01	zm5	1845813	1852802	color=black
segdup00080	ZmSPL4	GRMZM2G036297_P01	zm2	4259524	4263201	color=black
segdup00080	ZmSPL31	GRMZM2G058588_P01	zm10	146291533	146295099	color=black
segdup00081	ZmSPL5	GRMZM2G126018_P01	zm2	189838793	189842695	color=black
segdup00081	ZmSPL13	GRMZM2G460544_P01	zm4	199278823	199283117	color=black
segdup00082	ZmSPL5	GRMZM2G126018_P01	zm2	189838793	189842695	color=black
segdup00082	ZmSPL25	GRMZM2G307588_P01	zm7	133170018	133173665	color=black
segdup00083	ZmSPL6	GRMZM2G061734_P01	zm2	192157754	192162802	color=black
segdup00083	ZmSPL11	GRMZM2G101511_P01	zm4	44508235	44512898	color=black
segdup00084	ZmSPL8	GRMZM2G133646_P01	zm3	50943504	50950774	color=black
segdup00084	ZmSPL27	GRMZM2G081127_P01	zm8	167839	174330	color=black
segdup00085	ZmSPL9	GRMZM5G878561_P01	zm3	159377754	159382446	color=black
segdup00085	ZmSPL29	GRMZM2G371033_P01	zm8	161522745	161525837	color=black
segdup00086	ZmSPL13	GRMZM2G460544_P01	zm4	199278823	199283117	color=black
segdup00086	ZmSPL25	GRMZM2G307588_P01	zm7	133170018	133173665	color=black
segdup00087	ZmSPL15	GRMZM2G168229_P01	zm4	235298614	235302250	color=black
segdup00087	ZmSPL22	GRMZM2G111136_P01	zm5	88791487	88794405	color=black
segdup00088	ZmSPL16	GRMZM2G163813_P01	zm4	235598300	235602532	color=black
segdup00088	ZmSPL21	GRMZM2G126827_P01	zm5	86783062	86786647	color=black
segdup00089	ZmSPL17	GRMZM2G065451_P01	zm4	237774981	237777994	color=black
segdup00089	ZmSPL20	GRMZM2G097275_P01	zm5	77940666	77945714	color=black
segdup00090	ZmSPL17	GRMZM2G065451_P01	zm4	237774981	237777994	color=black
segdup00090	ZmSPL19	GRMZM2G414805_P01	zm5	58055908	58060567	color=black
segdup00091	ZmSPL19	GRMZM2G414805_P01	zm5	58055908	58060567	color=black
segdup00091	ZmSPL20	GRMZM2G097275_P01	zm5	77940666	77945714	color=black
segdup00092	ZmSPL22	GRMZM2G111136_P01	zm5	88791487	88794405	color=black
segdup00092	ZmSPL24	GRMZM2G101499_P01	zm6	95069222	95072530	color=black
segdup00093	OsSPL6	LOC_Os03g61760.1	os3	35008001	35015730	color=black
segdup00093	SbSPL1	Sb01g002530.1	sb1	2045981	2052205	color=black
segdup00094	OsSPL14	LOC_Os08g39890.1	os8	25274449	25278696	color=black
segdup00094	SbSPL2	Sb02g028420.1	sb2	63596720	63599666	color=black
segdup00095	OsSPL17	LOC_Os09g31438.1	os9	18918260	18921656	color=black
segdup00095	SbSPL2	Sb02g028420.1	sb2	63596720	63599666	color=black
segdup00096	OsSPL18	LOC_Os09g32944.1	os9	19643463	19648233	color=black
segdup00096	SbSPL3	Sb02g029300.1	sb2	64428707	64433065	color=black
segdup00097	OsSPL2	LOC_Os01g69830.1	os1	40331733	40335718	color=black
segdup00097	SbSPL3	Sb02g029300.1	sb2	64428707	64433065	color=black
segdup00098	OsSPL16	LOC_Os08g41940.1	os8	26501167	26506218	color=black
segdup00098	SbSPL3	Sb02g029300.1	sb2	64428707	64433065	color=black
segdup00099	OsSPL13	LOC_Os07g32170.1	os7	19099675	19103294	color=black
segdup00099	SbSPL4	Sb02g034180.1	sb2	68669877	68673679	color=black
segdup00100	OsSPL1	LOC_Os01g18850.1	os1	10650139	10656779	color=black
segdup00100	SbSPL5	Sb03g011920.1	sb3	13662259	13668114	color=black
segdup00101	OsSPL16	LOC_Os08g41940.1	os8	26501167	26506218	color=black
segdup00101	SbSPL6	Sb03g044160.1	sb3	71458293	71462203	color=black
segdup00102	OsSPL2	LOC_Os01g69830.1	os1	40331733	40335718	color=black
segdup00102	SbSPL6	Sb03g044160.1	sb3	71458293	71462203	color=black
segdup00103	OsSPL3	LOC_Os02g04680.1	os2	2105726	2110544	color=black
segdup00103	SbSPL7	Sb04g003175.1	sb4	2977779	2981450	color=black
segdup00104	OsSPL12	LOC_Os06g49010.1	os6	29703530	29708687	color=black
segdup00104	SbSPL7	Sb04g003175.1	sb4	2977779	2981450	color=black
segdup00105	OsSPL4	LOC_Os02g07780.1	os2	4073883	4077949	color=black
segdup00105	SbSPL8	Sb04g004940.1	sb4	4754287	4757606	color=black
segdup00106	OsSPL11	LOC_Os06g45310.1	os6	27387537	27391266	color=black
segdup00106	SbSPL8	Sb04g004940.1	sb4	4754287	4757606	color=black
segdup00107	OsSPL5	LOC_Os02g08070.1	os2	4247472	4251025	color=black
segdup00107	SbSPL9	Sb04g005180.1	sb4	5039031	5042361	color=black
segdup00108	OsSPL10	LOC_Os06g44860.1	os6	27114986	27117417	color=black
segdup00108	SbSPL9	Sb04g005180.1	sb4	5039031	5042361	color=black
segdup00109	OsSPL19	LOC_Os11g30370.1	os11	17631609	17641511	color=black
segdup00109	SbSPL10	Sb05g017510.1	sb5	43088257	43096419	color=black
segdup00110	OsSPL7	LOC_Os04g46580.1	os4	27614776	27618002	color=black
segdup00110	SbSPL11	Sb06g024630.1	sb6	53706223	53709748	color=black
segdup00111	OsSPL8	LOC_Os04g56170.1	os4	33488512	33492876	color=black
segdup00111	SbSPL12	Sb06g031290.1	sb6	59700952	59704236	color=black
segdup00112	OsSPL16	LOC_Os08g41940.1	os8	26501167	26506218	color=black
segdup00112	SbSPL13	Sb07g026220.1	sb7	61420520	61426227	color=black
segdup00113	OsSPL18	LOC_Os09g32944.1	os9	19643463	19648233	color=black
segdup00113	SbSPL13	Sb07g026220.1	sb7	61420520	61426227	color=black
segdup00114	OsSPL2	LOC_Os01g69830.1	os1	40331733	40335718	color=black
segdup00114	SbSPL13	Sb07g026220.1	sb7	61420520	61426227	color=black
segdup00115	OsSPL15	LOC_Os08g40260.1	os8	25481919	25487545	color=black
segdup00115	SbSPL14	Sb07g027420.1	sb7	62468266	62473869	color=black
segdup00116	OsSPL17	LOC_Os09g31438.1	os9	18918260	18921656	color=black
segdup00116	SbSPL15	Sb07g027740.1	sb7	62690521	62694393	color=black
segdup00117	OsSPL14	LOC_Os08g39890.1	os8	25274449	25278696	color=black
segdup00117	SbSPL15	Sb07g027740.1	sb7	62690521	62694393	color=black
segdup00118	OsSPL9	LOC_Os05g33810.1	os5	19923167	19932462	color=black
segdup00118	SbSPL16	Sb09g020110.1	sb9	49199333	49212635	color=black
segdup00119	OsSPL10	LOC_Os06g44860.1	os6	27114986	27117417	color=black
segdup00119	SbSPL17	Sb10g026200.1	sb10	55599173	55601930	color=black
segdup00120	OsSPL5	LOC_Os02g08070.1	os2	4247472	4251025	color=black
segdup00120	SbSPL17	Sb10g026200.1	sb10	55599173	55601930	color=black
segdup00121	OsSPL12	LOC_Os06g49010.1	os6	29703530	29708687	color=black
segdup00121	SbSPL18	Sb10g029190.1	sb10	59020738	59024457	color=black
segdup00122	OsSPL3	LOC_Os02g04680.1	os2	2105726	2110544	color=black
segdup00122	SbSPL18	Sb10g029190.1	sb10	59020738	59024457	color=black
segdup00123	SbSPL2	Sb02g028420.1	sb2	63596720	63599666	color=black
segdup00123	SbSPL15	Sb07g027740.1	sb7	62690521	62694393	color=black
segdup00124	SbSPL3	Sb02g029300.1	sb2	64428707	64433065	color=black
segdup00124	SbSPL6	Sb03g044160.1	sb3	71458293	71462203	color=black
segdup00125	SbSPL3	Sb02g029300.1	sb2	64428707	64433065	color=black
segdup00125	SbSPL13	Sb07g026220.1	sb7	61420520	61426227	color=black
segdup00126	SbSPL6	Sb03g044160.1	sb3	71458293	71462203	color=black
segdup00126	SbSPL13	Sb07g026220.1	sb7	61420520	61426227	color=black
segdup00127	SbSPL18	Sb10g029190.1	sb10	59020738	59024457	color=black
segdup00127	SbSPL7	Sb04g003175.1	sb4	2977779	2981450	color=black
segdup00128	SbSPL17	Sb10g026200.1	sb10	55599173	55601930	color=black
segdup00128	SbSPL9	Sb04g005180.1	sb4	5039031	5042361	color=black
segdup00129	OsSPL2	LOC_Os01g69830.1	os1	40331733	40335718	color=black
segdup00129	OsSPL16	LOC_Os08g41940.1	os8	26501167	26506218	color=black
segdup00130	OsSPL2	LOC_Os01g69830.1	os1	40331733	40335718	color=black
segdup00130	OsSPL18	LOC_Os09g32944.1	os9	19643463	19648233	color=black
segdup00131	OsSPL3	LOC_Os02g04680.1	os2	2105726	2110544	color=black
segdup00131	OsSPL12	LOC_Os06g49010.1	os6	29703530	29708687	color=black
segdup00132	OsSPL4	LOC_Os02g07780.1	os2	4073883	4077949	color=black
segdup00132	OsSPL11	LOC_Os06g45310.1	os6	27387537	27391266	color=black
segdup00133	OsSPL5	LOC_Os02g08070.1	os2	4247472	4251025	color=black
segdup00133	OsSPL10	LOC_Os06g44860.1	os6	27114986	27117417	color=black
segdup00134	OsSPL14	LOC_Os08g39890.1	os8	25274449	25278696	color=black
segdup00134	OsSPL17	LOC_Os09g31438.1	os9	18918260	18921656	color=black
segdup00135	OsSPL16	LOC_Os08g41940.1	os8	26501167	26506218	color=black
segdup00135	OsSPL18	LOC_Os09g32944.1	os9	19643463	19648233	color=black
